# Supplementary material for: Agricultural constraints on microbial resource use and niche breadth in drainage ditches
Source: PeerJ. 2017 Dec 22;5:e4175. doi: 10.7717/peerj.4175 (PMC5742521; doi:10.7717/peerj.4175)
Supplement: Supplemental Information 3 — ANOSIM text only. [file peerj-05-4175-s003.xlsx]

## Sheet: Sheet1
B1-3V
0.087	0.072	1.173	0.907	0.076	0.087	1.087	1.658	0.071	0.074	0.086	0.079
0.813	0.054	2.16	2.338	1.02	0.056	0.513	0.121	0.163	0.056	2.279	0.119
0.855	0.097	0.069	0.181	0.288	0.105	0.05	0.09	1.128	0.078	0.09	0.111
1.005	1.537	1.94	1.133	0.673	2.069	0.088	1.708	0.171	0.074	0.084	0.077
0.133	0.336	0.11	0.073	0.199	0.071	0.159	0.074	0.075	0.694	0.075	0.095
0.167	1.391	0.07	0.113	0.127	1.256	0.069	0.069	0.126	0.188	0.066	0.12
0.168	0.093	0.076	0.193	0.086	0.076	0.092	0.111	0.09	0.063	0.118	0.1
0.172	0.193	0.166	1.147	0.112	0.105	2.178	1.242	0.099	0.104	0.138	1.262
0	-0.015	1.086	0.82	0	0.011	1.011	1.582	0	0.003	0.015	0.008
0.726	-0.033	2.073	2.251	0.944	-0.02	0.437	0.045	0.092	-0.015	2.208	0.048
0.768	0.01	-0.018	0.094	0.212	0.029	-0.026	0.014	1.057	0.007	0.019	0.04
0.918	1.45	1.853	1.046	0.597	1.993	0.012	1.632	0.1	0.003	0.013	0.006
0.046	0.249	0.023	-0.014	0.123	-0.005	0.083	-0.002	0.004	0.623	0.004	0.024
0.08	1.304	-0.017	0.026	0.051	1.18	-0.007	-0.007	0.055	0.117	-0.005	0.049
0.081	0.006	-0.011	0.106	0.01	0	0.016	0.035	0.019	-0.008	0.047	0.029
0.085	0.106	0.079	1.06	0.036	0.029	2.102	1.166	0.028	0.033	0.067	1.191
Treshold:	0.3
0	0	1.086	0.82	0	0	1.011	1.582	0	0	0	0
0.726	0	2.073	2.251	0.944	0	0.437	0	0	0	2.208	0
0.768	0	0	0	0	0	0	0	1.057	0	0	0
0.918	1.45	1.853	1.046	0.597	1.993	0	1.632	0	0	0	0
0	0	0	0	0	0	0	0	0	0.623	0	0
0	1.304	0	0	0	1.18	0	0	0	0	0	0
0	0	0	0	0	0	0	0	0	0	0	0
0	0	0	1.06	0	0	2.102	1.166	0	0	0	1.191
0	0	1.086	0.82	0.726	0	2.073	2.251	0.768	0	0	0	0.918	1.45	1.853	1.046	0	0	0	0	0	1.304	0	0	0	0	0	0	0	0	0	1.06
0	0	1.011	1.582	0.944	0	0.437	0	0	0	0	0	0.597	1.993	0	1.632	0	0	0	0	0	1.18	0	0	0	0	0	0	0	0	2.102	1.166
0	0	0	0	0	0	2.208	0	1.057	0	0	0	0	0	0	0	0	0.623	0	0	0	0	0	0	0	0	0	0	0	0	0	1.191

## Sheet: Sheet2
Trehold:	0.3																																				CMD
Veld		1	2	3	4	5	6	7	8	9	10	11	12	13	14	15	16	17	18	19	20	21	22	23	24	25	26	27	28	29	30	31	32		AMR		1	2	3	4	5	6	7	8	9	10	11	12	13
B	1	0	0	0.746	0.761	0.383	0	1.596	1.625	0.424	0	0	0	0.851	1.044	1.196	0.418	0	1.744	0	0	0	0.862	0.615	0	0	0	0	0	0	0	1.037	0.66		0.436312		0	0	1	1	1	0	1	1	1	0	0	0	1
	2	0	0	0	0	0	0	0	1.515	0	0	0	0	0	1.049	0	0	0	0	0	0	0	0.761	0	0	0	0	0	0	0	0	0	0		0.103906		0	0	0	0	0	0	0	1	0	0	0	0	0
	3	0	0	0.88	0.417	0.508	0	0	0	0.513	0	0	0	0	0.901	0.449	0.511	0	0	0	0	0	0.567	0	0	0	0	0	0	0	0	0	0.36		0.159563		0	0	1	1	1	0	0	0	1	0	0	0	0
	4	0	0	1.327	1.457	0.713	0	2.018	2.537	0.422	0	0	0	0.997	2.599	1	1.836	0	0	0	0	0	1.007	0	0	0	0	0	0.976	0	0	0	1.068		0.561156		0	0	1	1	1	0	1	1	1	0	0	0	1
	5	0	0	0.71	0.57	0.454	0	0	1.109	0.393	0	0	0	0	0.703	0	0.514	0	0	0	0	0	0.645	0	0	0	0	0	0	0	0	0	0.368		0.170813		0	0	1	1	1	0	0	1	1	0	0	0	0
	6	0	0	1.529	1.325	0.794	0	0.317	2.614	0	0	0	0	1.266	2.515	0	1.237	0	0	0	0	0	0.537	0	0	0	0	0	0	0	0	0	1.172		0.415813		0	0	1	1	1	0	1	1	0	0	0	0	1
G	1	0	0	0.705	0.911	0	0	1.567	0	0.342	0	0	0	0	0	0.858	0	0	0	0	0	0	1.171	0	0	0	0	0	0	0	0	0	0.569		0.191344		0	0	1	1	0	0	1	0	1	0	0	0	0
	2	0	0	0.57	0	0.626	0	0.998	1.48	0.356	0	0	0	0	0.604	0.723	0.414	0	0	0	0	0	0.827	0	0	0	0	0	0	0	0	0	0.715		0.228531		0	0	1	0	1	0	1	1	1	0	0	0	0
	3	0	0	0	0	0.86	0	1.432	0	1.005	0	0	0	0	0	0	0	0	0	0	0	0	0	0	0	0	0	0	0	0	0	0	0		0.103031		0	0	0	0	1	0	1	0	1	0	0	0	0
	4	0	0	0	0	0	0	0	0	0	0	0	0	0	0	0	0	0	0	0	0	0	0	0	0	0	0	0	0	0	0	0	0		0		0	0	0	0	0	0	0	0	0	0	0	0	0
	5	0	0	1.03	0.709	0.584	0	1.71	1.632	0.418	0	0	0	0.852	1.005	0.949	0.73	0	0	0	0	0	1.046	0	0	0	0	0	0.661	0	0	0	0.797		0.378844		0	0	1	1	1	0	1	1	1	0	0	0	1
	6	0	0	0	0	0	0	0	0	0.312	0	0	0	1.177	1.399	0	0	0	0	0	0	0	0	0	0	0	0	0	0	0	0	0	0		0.09025		0	0	0	0	0	0	0	0	1	0	0	0	1
D	1	0	0	1.209	1.539	0.802	0	1.509	0	0	0	0	0	1.036	0.605	0	1.983	0	0.716	0	0	0	1.209	0	0	0	0	0	0	0	0	0	0		0.3315		0	0	1	1	1	0	1	0	0	0	0	0	1
	2	0	0	0	1.342	0	0	0	0	0.316	0	0	0	0	0	0	0	0	0	0	0	0	0	0	0	0	0	0	0	0	0	0	0		0.0518125		0	0	0	1	0	0	0	0	1	0	0	0	0
	3	0	0	0.878	0.655	0.613	0	1.369	0	0	0	0	0	1.053	1.288	1.149	0.812	0	0	0	0	0	0.506	0	0	0	0	0	0	0	0	0	0.878		0.287531		0	0	1	1	1	0	1	0	0	0	0	0	1
	4	0	0	1.086	0.82	0.726	0	2.073	2.251	0.768	0	0	0	0.918	1.45	1.853	1.046	0	0	0	0	0	1.304	0	0	0	0	0	0	0	0	0	1.06		0.479844		0	0	1	1	1	0	1	1	1	0	0	0	1
	5	0	0	1.011	1.582	0.944	0	0.437	0	0	0	0	0	0.597	1.993	0	1.632	0	0	0	0	0	1.18	0	0	0	0	0	0	0	0	2.102	1.166		0.395125		0	0	1	1	1	0	1	0	0	0	0	0	1
	6	0	0	0	0	0	0	2.208	0	1.057	0	0	0	0	0	0	0	0	0.623	0	0	0	0	0	0	0	0	0	0	0	0	0	1.191		0.158719		0	0	0	0	0	0	1	0	1	0	0	0	0
																																								anosim	r = O,001235		P0,4158
																																								Gower	0	Bulb OM	Grass OM	Dune OM
																																									Bulb OM	0	0.3492	0.7966
																																									Grass OM	0.3492	0	0.2817
																																									Dune OM	0.7966	0.2817	0
[truncated: 20 more columns]
