# Supplementary material for: Agricultural constraints on microbial resource use and niche breadth in drainage ditches
Source: PeerJ. 2017 Dec 22;5:e4175. doi: 10.7717/peerj.4175 (PMC5742521; doi:10.7717/peerj.4175)
Supplement: Supplemental Information 4 — Microbial resource niche breadths (sqrt-Gower based nearest root distances) of microbial communities residing in both the water (A) and the sediment matrix (B) in ditches adjacent to bulb fields, grasslands, and pristine dune areas Mean (n = 6 ± sd) and corresponding letters indicate that microbial resource niche breadths are statistically similar (Gower-based NPermanova, Bonferroni-cerrected pairwise comparison, p > 005). [file peerj-05-4175-s004.xlsx]

## Sheet: Sheet1
B1-3V
0.368	0.817	1.002	0.109	0.298	1.722	0.977	1.228	0.307	1.966	1.122	0.975
0.74	0.106	0.289	0.109	1.584	0.107	1.704	2.087	0.69	0.092	1.629	2.184
0.676	0.386	0.093	0.336	1.195	0.213	0.103	0.786	1.264	0.89	0.094	0.178
1.438	1.553	0.434	1.648	2.274	2.617	1.337	1.162	1.923	1.852	2.007	0.699
0.488	0.483	0.516	0.323	0.496	2.137	0.502	0.271	0.583	1.995	0.236	0.134
0.705	1.081	1.596	0.216	0.594	0.628	0.943	0.233	1.1	0.249	0.139	0.48
0.422	0.535	0.328	0.165	2.451	0.82	0.241	0.605	1.879	1.296	0.182	0.132
0.136	0.471	0.249	1.208	0.528	0.443	0.837	0.978	0.678	0.302	0.492	1.151
0	0.449	0.634	-0.259	0	1.424	0.679	0.93	0	1.659	0.815	0.668
0.372	-0.262	-0.079	-0.259	1.286	-0.191	1.406	1.789	0.383	-0.215	1.322	1.877
0.308	0.018	-0.275	-0.032	0.897	-0.085	-0.195	0.488	0.957	0.583	-0.213	-0.129
1.07	1.185	0.066	1.28	1.976	2.319	1.039	0.864	1.616	1.545	1.7	0.392
0.12	0.115	0.148	-0.045	0.198	1.839	0.204	-0.027	0.276	1.688	-0.071	-0.173
0.337	0.713	1.228	-0.152	0.296	0.33	0.645	-0.065	0.793	-0.058	-0.168	0.173
0.054	0.167	-0.04	-0.203	2.153	0.522	-0.057	0.307	1.572	0.989	-0.125	-0.175
-0.232	0.103	-0.119	0.84	0.23	0.145	0.539	0.68	0.371	-0.005	0.185	0.844
Treshold:	0.3
0	0.449	0.634	0	0	1.424	0.679	0.93	0	1.659	0.815	0.668
0.372	0	0	0	1.286	0	1.406	1.789	0.383	0	1.322	1.877
0.308	0	0	0	0.897	0	0	0.488	0.957	0.583	0	0
1.07	1.185	0	1.28	1.976	2.319	1.039	0.864	1.616	1.545	1.7	0.392
0	0	0	0	0	1.839	0	0	0	1.688	0	0
0.337	0.713	1.228	0	0	0.33	0.645	0	0.793	0	0	0
0	0	0	0	2.153	0.522	0	0.307	1.572	0.989	0	0
0	0	0	0.84	0	0	0.539	0.68	0.371	0	0	0.844
0	0.449	0.634	0	0.372	0	0	0	0.308	0	0	0	1.07	1.185	0	1.28	0	0	0	0	0.337	0.713	1.228	0	0	0	0	0	0	0	0	0.84
0	1.424	0.679	0.93	1.286	0	1.406	1.789	0.897	0	0	0.488	1.976	2.319	1.039	0.864	0	1.839	0	0	0	0.33	0.645	0	2.153	0.522	0	0.307	0	0	0.539	0.68
0	1.659	0.815	0.668	0.383	0	1.322	1.877	0.957	0.583	0	0	1.616	1.545	1.7	0.392	0	1.688	0	0	0.793	0	0	0	1.572	0.989	0	0	0.371	0	0	0.844
1	2	3	4	5	6	7	8	9	10	11	12	13	14	15	16	17	18	19	20	21	22	23	24	25	26	27	28	29	30	31	32
C	carbohydrate	C-oxilc acid	N		carbohydrate	C-oxilc acid	N	Polymer	carbohydrate	C-oxilc acid	N	Polymer	carbohydrate	C-oxilc acid	N	Polymer	carbohydrate	C-oxilc acid	N	Polymer	carbohydrate	C-oxilc acid	N	Polymer	carbohydrate	C-oxilc acid	N	carbohydrate	carbohydrate	C-oxilc acid	N

## Sheet: Sheet2
Trehold:	0.3																																				CMD
Veld		1	2	3	4	5	6	7	8	9	10	11	12	13	14	15	16	17	18	19	20	21	22	23	24	25	26	27	28	29	30	31	32		AMR		1	2	3	4	5	6	7	8	9	10	11	12	13
B	1	0	1.683	0	0	0	0	0.902	0	0	0	0	0	0.99	1.484	1.817	1.15	0	2.191	0	0	0.644	0	0.458	0.419	1.723	0.623	0	0	1.366	0	0	0		0.482812		0	1	0	0	0	0	1	0	0	0	0	0	1
	2	0	0	0.402	0	0	0	0.318	0	0	0	0	0	0	0	0	0	0	0	0	0	0	0	0	0	0.786	0	0	0	0.922	0.366	0	0		0.0873125		0	0	1	0	0	0	1	0	0	0	0	0	0
	3	0	0	0	0	0.841	0	1.731	0	0	0	0	0	0	1.624	0	0	0	0	0	0	0	0	0	0	0	0.33	0	0	0	0	0	0		0.141437		0	0	0	0	1	0	1	0	0	0	0	0	0
	4	0	0	0	0	0	0	0	0	0	0	0	0	0	0	1.879	0	0	0	0.811	0.998	0	0	0	0	0	0.364	0	0	0	0	1.522	0		0.174187		0	0	0	0	0	0	0	0	0	0	0	0	0
	5	0	0	0	0	0	0	0.709	0	0	0	0	0	0	0	0	0	0	0	0	0	0	0	0	0	0.738	0.835	0	0	0	0	0	0		0.0713125		0	0	0	0	0	0	1	0	0	0	0	0	0
	6	0	0.447	0.369	1.94	0	0	1.229	1.966	0.761	0	0.891	0.475	0	0	1.817	0.976	1.854	2.077	1.316	0.661	0	0	0.468	1.025	2.603	1.086	0	0.885	0.615	0.382	1.886	0		0.804031		0	1	1	1	0	0	1	1	1	0	1	1	0
G	1	0	1.055	0	0	0.71	0	2.055	2.205	1.378	0	0	0.355	0.866	2.3	1.746	2.495	0	2.232	0.631	0	0.356	0	0.357	0	2.363	1.312	0	0	0	0.519	0.502	1.99		0.794594		0	1	0	0	1	0	1	1	1	0	0	1	1
	2	0	0	0	0	0	0	0	1.008	0	0	0	0	0	0.389	0	1.463	0	0	0	0.367	0	0	0	0	0	1.059	0	0	0	0.356	0	0		0.145062		0	0	0	0	0	0	0	1	0	0	0	0	0
	3	0	1.572	1.697	2.195	1.266	0.515	1.591	2.297	1.587	0.477	0.728	0.454	1.661	1.533	1.855	1.742	1.68	2.048	0.663	0	1.818	1.803	1.989	0.408	1.633	1.353	0	0	2.224	0.488	1.761	1.376		1.26294		0	1	1	1	1	1	1	1	1	1	1	1	1
	4	0	1.907	0.83	0.869	1.124	0	2.232	2.12	0.464	0	0	0	0.438	1.043	0.716	1.465	0	1.363	0.336	0	0	1.059	0	0	1.566	1.495	0	0	1.281	0	0	0.928		0.663625		0	1	1	1	1	0	1	1	1	0	0	0	1
	5	0	1.964	1.497	1.802	0.906	0	1.657	2.478	1.415	0	0	0.309	1.419	1.917	2.188	1.813	0.602	1.912	1.208	0.335	0.555	0.977	0	0.751	2.307	1.512	0	0	2.172	0.427	1.471	0.716		1.07219		0	1	1	1	1	0	1	1	1	0	0	1	1
	6	0	0	0.956	0	0.664	0	1.888	2.274	1.03	0	0	0	1.062	2.074	0	0.501	0.662	1.803	0.51	0	1.672	0	0	0.355	1.736	0.875	0.31	0	1.531	0	0	0.983		0.652687		0	0	1	0	1	0	1	1	1	0	0	0	1
D	1	0	1.437	1.077	1.211	1.116	0	1.487	2.444	1.353	0	0	0.425	1.823	2.338	1.912	2.211	0.614	2.102	0.59	0	2.008	0.873	1.718	0.34	2.048	0.847	0	0.75	0.517	0.567	2.102	1.137		1.09522		0	1	1	1	1	0	1	1	1	0	0	1	1
	2	0	1.066	0.513	1.299	0.558	0	1.409	2.422	1.39	0	1.299	0.354	1.211	2.044	1.328	1.439	0.58	1.464	0	0	0.424	1.414	0	0	2.036	0	0	0.589	1.762	0	0.585	0.906		0.815375		0	1	1	1	1	0	1	1	1	0	1	1	1
	3	0	1.564	0.636	0.803	0.764	0	1.669	1.92	1.389	0	0	0.404	1.065	1.121	1.975	1.146	0.453	1.452	0	0	0.778	0.931	0.729	0	1.557	0.814	0	0.467	1.238	0.408	0.87	1.149		0.790687		0	1	1	1	1	0	1	1	1	0	0	1	1
	4	0	0.449	0.634	0	0.372	0	0	0	0.308	0	0	0	1.07	1.185	0	1.28	0	0	0	0	0.337	0.713	1.228	0	0	0	0	0	0	0	0	0.84		0.263		0	1	1	0	1	0	0	0	1	0	0	0	1
	5	0	1.424	0.679	0.93	1.286	0	1.406	1.789	0.897	0	0	0.488	1.976	2.319	1.039	0.864	0	1.839	0	0	0	0.33	0.645	0	2.153	0.522	0	0.307	0	0	0.539	0.68		0.691		0	1	1	1	1	0	1	1	1	0	0	1	1
	6	0	1.659	0.815	0.668	0.383	0	1.322	1.877	0.957	0.583	0	0	1.616	1.545	1.7	0.392	0	1.688	0	0	0.793	0	0	0	1.572	0.989	0	0	0.371	0	0	0.844		0.617938		0	1	1	1	1	0	1	1	1	1	0	0	1
																																								anosim	r = O,2794		P0,0097
																															One-way ANOVA									Gower	0	Bulb OM	Grass OM	Dune OM
																																									Bulb OM	0	0.0309	0.0075
																																Sum of sqrs	df		Mean square	F	p(same)				Grass OM	0.0309	0	0.2755
																															Between groups:	0.801151	2		0.400575	3.875	0.044				Dune OM	0.0075	0.2755	0
																															Within groups:	1.55074	15		0.103383
																															Total:	2.35189	17
																															omega^2:	0.2421
																															Levene's test for homogeneity of variance, based on means: p(same) =	0.723
																															Based on medians: p(same) =	0.7481
																															Welch F test in the case of unequal variances:	F=3,993, df=9,822, p=0,05381
																															Tukey's pairwise comparisons: Q below diagonal, p(same) above diagonal
																																Bulb OM	Grass OM		Dune OM
																															Bulb OM		0.05575		0.094
																															Grass OM	3.593			0.9563
																															Dune OM	3.19	0.4036
																																					1	2	3	4	5	6	7	8	9	10	11	12	13
																																					C	carbohydrate	C-oxilc acid	N		carbohydrate	C-oxilc acid	N	Polymer	carbohydrate	C-oxilc acid	N	Polymer
																																				B	0	2	2	1	1	0	5	1	1	0	1	1	1
																																				G	0	4	4	3	5	1	5	6	5	1	1	3	5
																																				D	0	6	6	5	6	0	5	5	6	1	1	4	6
																																				B	0	0	0	0	0	0	1	0	0	0	0	0	0
																																				G	0	1	1	1	1	0	1	1	1	0	0	1	1
																																				D	0	1	1	1	1	0	1	1	1	0	0	1	1
[truncated: 20 more columns]

## Sheet: Sheet3
A	B
1	2	3	4	5	6	7	8	9	10	11	12	13	14	15	16	17	18	19	20	21	22	23	24	25	26	27	28	29	30	31	32
C	carbohydrate	C-oxilc acid	N		carbohydrate	C-oxilc acid	N	Polymer	carbohydrate	C-oxilc acid	N	Polymer	carbohydrate	C-oxilc acid	N	Polymer	carbohydrate	C-oxilc acid	N	Polymer	carbohydrate	C-oxilc acid	N	Polymer	carbohydrate	C-oxilc acid	N	carbohydrate	carbohydrate	C-oxilc acid	N
